# Supplementary material for: Effects of Resveratrol Supplementation in Patients with Non-Alcoholic Fatty Liver Disease—A Meta-Analysis
Source: Nutrients. 2020 Aug 13;12(8):2435. doi: 10.3390/nu12082435 (PMC7469003; doi:10.3390/nu12082435)
Supplement: Supplementary file 1 [file nutrients-12-02435-s001.zip]

Archive with 3 entries (3 files):
- Supplementary_Figure.docx
- Supplementary_Table S1.docx
- Supplementary_Table S2 Baseline.xlsx
