# Supplementary material for: Effects of Resveratrol Supplementation in Patients with Non-Alcoholic Fatty Liver Disease—A Meta-Analysis
Source: Nutrients. 2020 Aug 13;12(8):2435. doi: 10.3390/nu12082435 (PMC7469003; doi:10.3390/nu12082435)
Supplement: Supplementary file 1 [file nutrients-12-02435-s001.zip › Supplementary_Table S2 Baseline.xlsx]

## Sheet: Arkusz1
		BASELINE						ENDPOINT
	Ref	Treatment group			Control group			Treatment group			Control group
		mean	sd	n	mean	sd	n	mean	sd	n	mean	sd	n
	ALT
	Chachay et al.	45	41-47	10	40	38-87	10	63	57-83	10	48	39-98	10
	Heeboll et al.	104	56-225	13	86	28-235	13	74	35-179	13	72	27-160	13
	AST
	Heeboll et al.	50	56-235	13	45	25-111	13	37	25-100	13	41	20-98	13
	BMI
	Chachay et al.	31.8	30.2-37	10	31.2	27.4-39.3	10	37	30-37.4	10	31.1	28.1-40	10
	Insulin
	Asghari et al. 2018a	43.61	1.38-240.97	30	40.34	1.38-142.36	30	34.37	1.38-229.86	30	43.26	1.38-472.22	30
	Chachay et al.	83.33	55.55-173.61	10	69.44	55.55-97.22	10	104.16	55.55-180.55	10	90.27	62.5-111.11	10
	LDL
	Heeboll et al.	3.2	1.8-6.3	13	2.4	1.7-7.4	13	3.4	1.8-6.3	13	2.8	1.5-5.6	13
	DBP
	Chen et al.	80.6	8.76	30	84.5	14.4	30	79.4	12	30	85.13	10.8	30
	HDL
	Chachay et al.	1	0.9-1.1	10	0.9	0.8-0.9	10	1	0.9-1.1	10	0.9	0.7-1.1	10
	Heeboll et al.	1	0.72-1.9	13	1.2	0.8-1.7	13	1	0.82-1.6	13	1.1	0.83-1.9	13
	TAG
	Chachay et al.	1.3	1.2-1.7	10	1.6	0.8-1.8	10	1.7	0.8-1.9	10	1.3	1.0-2.0	10

## Sheet: Arkusz2
	BASELINE							ENDPOINT
Reference	Treatment group			Control group				Treatment group			Control group
	mean	sd	n		mean	sd	n	mean	sd	n		mean	sd	n
	ALT
Chachay et al.	45	41-47	10		40	38-87	10	63	57-83	10		48	39-98	10
Heeboll et al.	104	56-225	13		86	28-235	13	74	35-179	13		72	27-160	13
	AST
Heeboll et al.	50	56-235	13		45	25-111	13	37	25-100	13		41	20-98	13
	BMI
Chachay et al.	31.8	30.2-37	10		31.2	27.4-39.3	10	37	30-37.4	10		31.1	28.1-40	10
	Insulin
Asghari et al. 2018a	43.61	1.38-240.97	30		40.34	1.38-142.36	30	34.37	1.38-229.86	30		43.26	1.38-472.22	30
Chachay et al.	83.33	55.55-173.61	10		69.44	55.55-97.22	10	104.16	55.55-180.55	10		90.27	62.5-111.11	10
	LDL
Heeboll et al.	3.2	1.8-6.3	13		2.4	1.7-7.4	13	3.4	1.8-6.3	13		2.8	1.5-5.6	13
	DBP
Chen et al.	80.6	8.76	30		84.5	14.4	30	79.4	12	30		85.13	10.8	30
	HDL
Chachay et al.	1	0.9-1.1	10		0.9	0.8-0.9	10	1	0.9-1.1	10		0.9	0.7-1.1	10
Heeboll et al.	1	0.72-1.9	13		1.2	0.8-1.7	13	1	0.82-1.6	13		1.1	0.83-1.9	13
	TAG
Chachay et al.	1.3	1.2-1.7	10		1.6	0.8-1.8	10	1.7	0.8-1.9	10		1.3	1.0-2.0	10

## Sheet: baseline
			aspartate aminotransferase (AST) baseline							alanine aminotransferase (ALT) baseline							low density lipoprotein (LDL) baseline							high density lipoprotein (HDL) baseline							total cholesterol level (TC) baseline							triacylglycerol (TAG) baseline							Gamma-Glutamyl Transferase (GGTP) baseline
				resveratrol			PBO				resveratrol			PBO				resveratrol			PBO				resveratrol			PBO				resveratrol			PBO				resveratrol			PBO				resveratrol			PBO
Reference	Resveratrol dose	Duration of resveratrol administration (days)/	unit	Ø	±	n	Ø	±	n	unit	Ø	±	n	Ø	±	n	unit	Ø	±	n	Ø	±	n	unit	Ø	±	n	Ø	±	n	unit	Ø	±	n	Ø	±	n	unit	Ø	±	n	Ø	±	n	unit	Ø	±	n	Ø
Asghari et al./2018a/Iran/ Non-industry	(mg/day)	Comparator	IU/L	31.04	11.12	30	29.85	9.8	30	IU/L	41.48	23.6	30	33.71	20.36	30	mg/dl	137.59	36.42	30	135.75	31.42	30	mg/dl	37.6	9.72	30	39.69	6.78	30	mg/dl	209.68	41.58	30	207.44	36.62	30	mg/dl	172.44	95.52	30	159.98	86.91	30
Asghari et al./2018b/Iran/ Non-industry	600	84/placebo	IU/L	30.63	4.24	30	29.52	3.57	30	IU/L	41.28	8.9	30	33.23	7.74	30
Chachay et al./2014/China/Non-industry	600	84/placebo	U/L	35	9	10	36	16	10	U/L	45	41-47	10	40	38-87	10	mmol/L	3.2	0.7	10	2.8	0.8	10	mmol/L	1	0.9-1.1	10	0.9	0.8-0.9	10	mmol/L	5	0.7	10	4.4	1	10	mmol/L	1.3	1.2-1.7	10	1.6	0.8-1.8	10
Chen et al./2015/Australia/Non-industry	3000	56/placebo	IU/L	29	26. 33.5	30	27.5	24.8. 33.0	30	IU/L	39	33.8. 49.3	30	34.5	27.8. 47	30	mmol/L	3.08	0.48	30	2.95	0.68	30	mmol/L	1.26	0.22	30	1.25	0.25	30	mmol/L	5.31	0.75	30	5.39	0.78	30	mmol/L	2.78	1.95	30	2.52	1.41	30	IU/L	41	36.8. 54.3	30	39.5
Faghihzadeh et al./2015/Iran/Non-industry	600	90/placebo	IU/L	33.28	14.24	25	28.72	9.47	25	IU/L	61.12	39.08	25	45.08	21.7	25	mg/dl	103.08	27.33	25	122.67	19.74	25	mg/dl	44.8	9.82	25	48.8	8.68	25	mg/dl	176.44	39.11	25	203.48	30.2	25	mg/dl	179.88	100.36	25	187.2	100.72	25	IU/L	35.16	14.47	25	47.79
Faghihzadeh et al./2014/Iran/Non-industry	500	84/placebo	IU/L	33.28	14.24	25	28.72	9.47	25	IU/L	61.12	39.08	25	45.08	21.7	25																													IU/L	35.16	14.47	25	47.79
Heebøll et al./2016/Denmark/Non-industry*	500	84/placebo	U/L	50	25-235	13	45	25-111	13	U/L	104	56-225	13	86	28-235	13	mmol/L	3.2	1.8-6.3	13	2.4	1.7-7.4	13	mmol/L	1	0.72-1.9	13	1.2	0.8-1.7	13								mmol/L	2	0.9-3.9	13	1.7	0.7-4.9	13	U/L	90	23-214	13	55
[truncated: 86 more columns]

## Sheet: Arkusz4
			aspartate aminotransferase (AST)							alanine aminotransferase (ALT)							baseline							high density lipoprotein (HDL)							total cholesterol level (TC)							triacylglycerol (TAG)							Gamma-Glutamyl Transferase (GGTP)
	Resveratrol dose	Duration of resveratrol administration (days)/		resveratrol			PBO				resveratrol			PBO				resveratrol			PBO				resveratrol			PBO				resveratrol			PBO				resveratrol			PBO				resveratrol			PBO
Reference			unit	Ø	±	n	Ø	±	n	unit	Ø	±	n	Ø	±	n	unit	Ø	±	n	Ø	±	n	unit	Ø	±	n	Ø	±	n	unit	Ø	±	n	Ø	±	n	unit	Ø	±	n	Ø	±	n	unit	Ø	±	n	Ø
Asghari et al./2018a/Iran/ Non-industry	(mg/day)	Comparator	IU/L	31.04	11.12	30	29.85	9.8	30	IU/L	41.48	23.6	30	33.71	20.36	30	mg/dl	137.59	36.42	30	135.75	31.42	30	mg/dl	37.6	9.72	30	39.69	6.78	30	mg/dl	209.68	41.58	30	207.44	36.62	30	mg/dl	172.44	95.52	30	159.98	86.91	30
Asghari et al./2018b/Iran/ Non-industry	600	84/placebo	IU/L	30.63	4.24	30	29.52	3.57	30	IU/L	41.28	8.9	30	33.23	7.74	30
Chachay et al./2014/China/Non-industry	600	84/placebo	U/L	35	9	10	36	16	10	U/L	45	41-47	10	40	38-87	10	mmol/L	3.2	0.7	10	2.8	0.8	10	mmol/L	1	0.9-1.1	10	0.9	0.8-0.9	10	mmol/L	5	0.7	10	4.4	1	10	mmol/L	1.3	1.2-1.7	10	1.6	0.8-1.8	10
Chen et al./2015/Australia/Non-industry	3000	56/placebo	IU/L	29	26. 33.5	30	27.5	24.8. 33.0	30	IU/L	39	33.8. 49.3	30	34.5	27.8. 47	30	mmol/L	3.08	0.48	30	2.95	0.68	30	mmol/L	1.26	0.22	30	1.25	0.25	30	mmol/L	5.31	0.75	30	5.39	0.78	30	mmol/L	2.78	1.95	30	2.52	1.41	30	IU/L	41	36.8. 54.3	30	39.5
Faghihzadeh et al./2015/Iran/Non-industry	600	90/placebo	IU/L	33.28	14.24	25	28.72	9.47	25	IU/L	61.12	39.08	25	45.08	21.7	25	mg/dl	103.08	27.33	25	122.67	19.74	25	mg/dl	44.8	9.82	25	48.8	8.68	25	mg/dl	176.44	39.11	25	203.48	30.2	25	mg/dl	179.88	100.36	25	187.2	100.72	25	IU/L	35.16	14.47	25	47.79
Faghihzadeh et al./2014/Iran/Non-industry	500	84/placebo	IU/L	33.28	14.24	25	28.72	9.47	25	IU/L	61.12	39.08	25	45.08	21.7	25																													IU/L	35.16	14.47	25	47.79
Heebøll et al./2016/Denmark/Non-industry*	500	84/placebo	U/L	50	25-235	13	45	25-111	13	U/L	104	56-225	13	86	28-235	13	mmol/L	3.2	1.8-6.3	13	2.4	1.7-7.4	13	mmol/L	1	0.72-1.9	13	1.2	0.8-1.7	13								mmol/L	2	0.9-3.9	13	1.7	0.7-4.9	13	U/L	90	23-214	13	55
*median
[truncated: 86 more columns]
